# Supplementary material for: Real-Life Diagnostic Accuracy and Clinical Utility of Hepatitis B Virus (HBV) Nucleic Acid Testing Using the GeneXpert Point-of-Care Test System from Fresh Plasma and Dry Blood Spot Samples in The Gambia
Source: Microorganisms. 2024 Nov 9;12(11):2273. doi: 10.3390/microorganisms12112273 (PMC11596281; doi:10.3390/microorganisms12112273)
Supplement: Supplementary file 1 [file microorganisms-12-02273-s001.zip]

Archive with 1 entries (1 files):
- microorganisms-3215920-supplementary figure S1.pptx
